# Supplementary material for: Development and Characterization of Indole-Responsive Whole-Cell Biosensor Based on the Inducible Gene Expression System from Pseudomonas putida KT2440
Source: Int J Mol Sci. 2022 Apr 22;23(9):4649. doi: 10.3390/ijms23094649 (PMC9105386; doi:10.3390/ijms23094649)
Supplement: Supplementary file 1 [file ijms-23-04649-s001.zip]

Archive with 1 entries (1 files):
- ijms-1684185-supplementary.pdf
